# Supplementary material for: Enhanced SARS-CoV-2-Specific CD4+ T Cell Activation and Multifunctionality in Late Convalescent COVID-19 Individuals
Source: Viruses. 2022 Mar 2;14(3):511. doi: 10.3390/v14030511 (PMC8954911; doi:10.3390/v14030511)
Supplement: Supplementary file 1 [file viruses-14-00511-s001.zip]

Archive with 1 entries (1 files):
- viruses-1565345-supplementary.pdf
